# Supplementary material for: Exploring the Diagnostic Spectrum of Children with Raised Faecal Calprotectin Levels
Source: Children (Basel). 2024 Apr 2;11(4):420. doi: 10.3390/children11040420 (PMC11049439; doi:10.3390/children11040420)
Supplement: Supplementary file 1 [file children-11-00420-s001.zip]

Archive with 1 entries (1 files):
- children-2915331-supplementary.pdf
